# Supplementary material for: MicroRNAs in Sepsis
Source: Biomedicines. 2024 Sep 9;12(9):2049. doi: 10.3390/biomedicines12092049 (PMC11428652; doi:10.3390/biomedicines12092049)
Supplement: Supplementary file 1 [file biomedicines-12-02049-s001.zip]

Archive with 1 entries (1 files):
- biomedicines-3167446-supplementary.pdf
